# Supplementary material for: The role of cognition, affect, and resources in the influence of unreasonable tasks on work engagement: A moderated chain mediation model
Source: Front Psychol. 2022 Oct 6;13:1013773. doi: 10.3389/fpsyg.2022.1013773 (PMC9583139; doi:10.3389/fpsyg.2022.1013773)
Supplement: Supplementary file 1 [file Data_Sheet_1.CSV]

sex	age	Education Level	Job Tenure	Organization Type	URT1	URT2	URT3	URT4	WA1	WA2	WA3	WA4	WA5	WA6	WA7	WA8	NA1	NA2	NA3	NA4	NA5	WE1	WE2	WE3	WE4	WE5	WE6	WE7	WE8	WE9	SS1	SS2	SS3	SS4
1	2	3	4	3	2	2	3	1	1	3	1	3	1	3	1	2	2	1	2	2	2	4	3	5	4	4	4	4	4	3	2	5	3	4
1	4	2	3	5	1	1	1	1	1	3	2	2	2	1	3	2	1	1	2	2	2	5	3	5	5	5	4	4	5	4	4	5	3	4
2	4	2	2	2	1	1	1	1	1	1	1	1	1	1	1	1	1	1	1	1	1	5	1	5	4	5	5	5	5	5	5	5	5	5
2	4	2	2	3	1	1	1	1	1	1	1	1	2	1	1	2	1	1	1	1	1	5	1	5	3	5	4	5	5	5	1	5	1	5
2	3	1	4	2	3	4	2	4	2	5	4	2	1	2	3	3	5	4	3	4	4	3	1	5	2	3	2	3	2	2	3	3	3	3
2	2	3	1	3	5	5	5	5	3	4	5	5	4	5	5	5	5	5	5	5	5	1	1	1	2	1	1	1	1	1	5	5	5	5
2	5	2	6	2	4	3	4	2	4	4	4	4	3	3	3	3	4	3	5	5	3	2	2	3	2	2	2	1	2	2	3	2	1	2
2	1	2	2	2	4	1	3	5	5	4	4	4	4	4	4	4	4	5	4	5	4	1	1	2	1	1	2	2	1	2	1	1	1	3
2	5	2	4	3	2	2	1	1	3	1	1	1	2	1	1	2	2	1	1	2	2	5	5	3	4	5	5	4	5	5	5	5	5	5
2	1	2	2	2	4	3	3	5	3	3	5	5	5	5	4	1	5	4	5	5	4	2	1	2	1	2	3	2	1	1	2	1	3	1
2	3	3	4	2	3	4	2	4	2	4	2	3	1	4	2	3	3	1	3	3	4	3	1	5	2	3	2	3	2	2	5	5	3	5
1	4	2	6	2	3	4	2	4	2	3	4	2	1	3	1	3	3	4	3	3	3	3	1	5	3	3	3	3	2	3	3	3	3	3
1	4	2	4	5	1	3	1	1	3	2	3	5	3	3	3	5	1	1	1	1	1	5	4	5	4	5	4	5	5	5	4	3	1	5
1	2	4	3	2	1	2	1	3	5	2	1	3	1	1	1	1	4	4	4	4	5	2	1	1	1	2	1	1	2	1	5	5	1	4
1	3	4	2	2	1	3	1	3	4	2	3	5	3	4	2	5	3	3	1	1	3	5	5	1	4	5	5	5	1	4	3	3	3	3
1	3	1	1	3	2	3	1	3	3	1	2	3	1	2	1	3	2	1	1	1	2	5	3	4	3	4	4	4	4	5	1	3	2	3
1	3	3	4	1	2	3	1	2	3	2	4	2	1	2	2	3	3	3	3	1	3	5	4	3	3	5	5	3	5	4	2	2	2	2
1	4	3	2	5	5	3	5	4	3	5	4	5	3	4	5	5	5	4	5	5	4	1	2	2	1	1	1	1	2	1	2	1	1	1
1	5	3	4	3	3	4	3	5	5	4	2	3	1	3	1	3	4	4	4	5	5	3	1	2	1	3	5	2	3	3	1	3	1	3
1	2	4	2	3	3	3	3	2	2	4	2	3	1	3	1	3	2	1	2	3	1	3	5	5	5	4	4	5	4	3	3	2	1	2
1	2	2	5	5	3	1	2	3	3	1	2	3	1	3	1	3	2	3	3	3	1	5	4	3	3	5	5	4	3	5	1	3	2	3
1	3	3	3	2	1	1	1	2	3	1	1	2	1	1	1	1	1	1	3	1	1	1	5	1	5	3	3	3	2	3	2	1	3	1
1	5	2	6	1	3	1	2	3	2	2	1	2	1	1	2	1	1	2	1	3	3	5	4	5	5	5	3	5	5	5	2	1	2	1
1	2	1	6	3	3	1	2	3	2	3	1	2	1	1	3	1	1	2	1	3	3	5	4	5	4	5	5	5	5	3	2	2	3	1
1	3	2	2	5	3	1	2	2	1	2	1	3	2	1	1	2	3	1	3	2	1	5	3	4	5	4	4	4	4	3	1	3	2	3
2	3	3	4	1	2	1	1	2	1	2	4	2	1	2	2	3	1	2	1	1	2	5	3	3	5	4	4	3	4	5	3	2	1	2
1	5	3	3	4	2	3	1	3	1	3	2	1	2	1	1	2	3	1	2	1	2	3	5	3	3	4	4	3	4	3	3	2	2	2
2	2	3	4	3	5	5	5	5	4	5	4	4	5	4	5	5	5	5	1	5	1	1	1	1	5	1	1	1	1	1	1	2	2	1
2	3	3	4	1	1	1	1	2	2	3	1	1	1	1	1	1	1	1	3	1	1	3	4	5	5	3	5	5	3	5	1	3	2	3
2	2	2	1	3	3	4	5	5	4	4	5	4	5	5	3	3	4	4	1	5	4	1	2	2	2	1	1	1	2	2	1	1	1	3
2	2	2	1	4	2	3	1	3	2	3	1	2	1	1	2	1	2	1	1	1	2	5	4	5	4	5	5	5	5	4	3	2	1	2
2	2	4	1	3	4	4	4	5	5	1	4	4	5	4	4	4	4	3	5	5	5	3	1	1	2	2	2	1	1	1	1	3	1	1
2	5	3	4	3	1	2	1	2	3	1	2	1	1	1	1	1	3	2	1	3	1	3	4	5	3	3	3	5	3	3	3	2	1	2
1	3	3	4	1	3	1	1	1	2	3	1	2	1	1	3	1	2	2	1	1	2	3	4	5	4	3	5	5	3	4	3	2	1	2
1	2	2	4	1	3	3	3	2	2	1	1	3	1	1	1	1	2	1	2	3	1	5	4	5	4	5	5	5	5	5	1	3	2	3
1	2	4	4	3	4	4	5	4	4	4	4	5	5	4	5	5	4	5	5	5	5	2	1	1	1	1	2	1	5	1	5	5	5	5
1	2	3	6	3	1	2	3	1	1	3	2	1	2	1	2	2	1	1	1	1	3	3	5	3	5	4	4	3	4	5	2	1	3	1
1	3	2	3	4	3	1	2	3	3	1	1	3	2	1	3	1	1	2	1	3	3	5	3	5	4	5	5	4	5	4	2	3	2	3
1	3	2	3	3	2	3	1	2	2	1	1	3	1	1	2	2	3	3	1	3	1	3	5	3	4	4	5	3	4	4	2	3	2	3
1	4	3	2	3	4	5	5	3	5	3	5	3	4	5	5	5	4	4	4	5	4	1	1	2	1	1	3	1	2	1	1	2	1	2
2	2	4	3	2	1	2	3	1	2	3	1	2	3	1	3	3	1	3	2	1	1	3	4	5	4	3	5	5	3	4	1	2	3	1
2	3	2	6	3	1	2	3	1	3	1	3	1	2	2	2	1	2	3	1	1	3	3	5	3	4	4	4	3	4	4	1	3	2	3
2	1	2	1	2	5	5	5	5	5	5	5	4	3	4	4	5	5	4	5	5	4	2	1	1	1	1	2	1	1	1	5	5	5	5
2	4	2	3	4	3	1	2	3	1	3	3	1	1	2	2	1	1	3	2	3	1	5	3	4	1	4	5	4	5	4	1	1	3	2
2	3	2	2	3	1	2	3	1	3	1	2	3	3	1	1	3	3	3	3	1	2	4	5	3	5	4	5	3	5	4	2	1	3	1
2	4	4	5	3	3	2	1	2	2	1	2	3	3	1	3	3	1	1	2	1	2	4	4	5	4	4	5	5	4	4	5	5	5	5
2	2	2	4	2	1	2	3	1	2	3	1	3	2	1	1	2	2	1	3	1	2	3	4	5	4	3	4	5	3	4	2	1	3	1
2	3	3	2	1	5	3	4	5	5	5	5	4	4	5	4	4	5	5	4	5	5	1	2	1	3	1	1	1	1	1	1	1	1	1
2	2	2	5	1	2	3	3	2	3	1	2	3	1	2	3	3	3	1	3	3	3	5	3	4	5	4	4	4	4	4	5	5	5	5
2	2	4	5	5	4	5	3	3	4	3	4	4	5	4	5	5	5	4	4	5	5	2	1	2	2	2	2	2	1	3	1	2	2	1
2	2	3	4	4	2	3	3	2	2	1	2	3	1	2	2	3	3	1	3	3	3	4	4	5	5	4	5	5	4	5	5	5	5	5
2	4	2	4	3	4	4	4	5	3	3	4	4	4	4	4	4	5	5	4	4	1	1	5	2	1	2	2	1	2	2	2	1	3	1
2	3	2	6	4	2	3	1	2	1	2	3	1	1	2	1	1	1	2	3	2	3	5	4	3	4	5	4	4	3	4	3	1	3	2
1	2	4	2	2	4	4	3	3	5	3	5	3	3	5	4	4	3	5	5	3	4	1	2	2	1	1	1	1	3	3	2	1	3	1
1	3	2	6	4	3	2	1	2	3	2	1	2	1	1	2	1	1	1	2	1	2	5	4	5	5	5	4	5	5	3	2	1	3	1
1	2	2	4	3	3	1	2	3	1	1	2	1	1	1	1	1	1	2	1	3	1	5	4	5	5	5	4	5	5	4	3	2	1	2
1	4	2	4	1	1	2	3	1	3	1	2	1	1	2	1	1	2	3	1	1	3	5	3	4	5	4	4	4	4	4	3	2	1	2
1	2	3	4	4	1	2	2	1	2	2	3	1	3	2	2	2	2	3	2	2	2	3	3	4	4	3	5	4	4	4	3	2	1	2
2	4	2	4	1	4	4	4	4	5	3	5	1	4	5	5	5	5	4	5	1	5	2	1	5	1	2	2	1	1	1	2	1	1	1
2	3	3	2	5	3	3	1	2	3	3	3	4	2	3	3	4	2	1	1	1	1	4	4	5	4	4	5	5	4	4	5	4	5	5
2	3	3	2	1	1	2	1	1	4	3	4	4	3	3	3	3	3	2	2	2	2	5	5	4	5	1	4	4	5	4	5	4	5	5
2	5	2	6	1	2	2	1	3	3	3	1	1	5	1	3	5	2	2	3	2	2	4	3	5	4	4	4	5	4	4	3	3	3	3
2	4	3	2	1	2	2	1	2	1	1	2	1	1	1	1	1	1	2	1	3	1	4	4	5	5	4	3	5	4	3	3	3	3	3
2	4	3	6	3	5	3	4	2	3	5	5	4	4	5	4	4	5	4	5	5	4	1	1	2	2	1	3	1	3	2	1	1	3	2
2	2	1	4	3	5	3	4	4	4	5	4	4	5	4	5	5	1	1	1	3	1	5	5	4	5	5	4	4	5	4	3	3	3	3
2	4	2	6	4	1	2	1	1	2	2	1	1	1	1	1	1	2	2	3	1	2	1	2	2	2	1	2	1	3	2	5	5	3	5
1	2	1	1	3	1	1	2	2	3	1	2	1	1	3	1	5	1	1	3	1	1	5	4	5	4	5	4	5	5	5	5	4	4	5
1	4	4	4	2	2	1	3	2	1	1	1	2	3	1	3	3	2	1	1	1	1	4	3	5	5	4	4	5	4	4	5	4	4	5
1	3	2	2	3	5	4	5	4	3	3	4	3	3	3	3	3	3	4	3	5	3	1	5	1	5	3	2	3	2	3	5	4	4	5
1	5	2	4	2	1	3	1	2	2	1	3	1	3	1	1	2	1	1	2	3	2	5	5	5	5	5	4	5	5	4	3	3	5	3
1	5	4	3	3	1	2	1	1	3	1	1	1	2	1	1	2	2	3	1	1	1	4	5	5	5	4	4	5	4	5	3	3	5	3
1	3	2	2	2	2	3	2	1	2	1	1	1	2	1	2	2	1	2	3	1	3	4	5	5	5	4	4	5	5	4	3	3	5	3
1	2	2	3	4	3	2	3	1	4	4	4	2	1	2	1	3	2	1	2	1	2	5	5	5	5	5	4	5	5	4	2	4	5	3
1	3	3	2	5	4	4	3	4	4	3	4	4	4	3	5	5	3	3	5	3	3	2	2	3	2	2	2	1	2	2	3	2	1	2
1	4	2	4	1	5	5	5	4	4	3	4	3	3	3	3	3	1	1	2	2	2	5	4	5	1	5	4	5	5	5	5	4	5	5
1	4	2	5	1	2	3	1	1	1	1	2	2	1	2	3	2	2	1	1	1	1	4	5	3	5	4	4	4	4	4	1	1	1	1
1	3	2	3	4	5	4	5	4	1	1	2	1	5	1	1	5	1	2	1	2	1	2	1	1	2	2	2	1	2	2	5	4	5	5
1	5	2	4	2	2	1	2	2	4	2	3	4	3	3	3	4	1	2	1	3	1	5	4	3	4	5	4	4	3	5	2	2	2	2
1	5	2	3	4	1	2	3	1	1	1	1	3	1	1	1	2	1	2	1	2	1	4	4	5	3	4	4	5	4	5	2	2	2	2
2	4	2	1	2	1	1	1	1	3	1	3	1	3	1	1	3	2	1	3	1	3	5	1	4	5	5	4	4	5	5	2	2	2	2
2	4	1	4	5	1	1	2	1	1	2	1	3	1	3	1	2	1	5	1	2	1	3	5	3	5	3	5	4	4	5	2	2	2	2
2	5	3	2	2	2	2	2	1	3	3	4	2	1	3	1	3	2	1	2	2	2	5	5	5	3	5	4	5	5	4	1	1	1	1
2	3	2	2	4	4	4	4	4	5	4	5	5	5	5	4	4	2	1	2	2	2	2	2	1	2	2	2	1	2	2	3	2	1	1
2	5	2	5	4	2	1	1	1	1	1	3	3	1	2	1	2	1	2	1	3	1	5	5	3	3	5	4	4	5	5	5	4	4	5
2	5	2	4	2	1	1	2	2	1	1	2	1	1	1	1	1	3	2	1	2	1	4	5	3	5	4	5	3	4	5	5	5	3	5
2	3	2	6	5	2	2	2	1	2	3	1	2	1	1	1	1	1	2	2	3	2	3	3	4	3	3	3	4	3	4	5	4	5	5
2	2	3	5	3	4	4	3	1	5	4	4	3	3	3	3	3	3	3	4	4	4	3	1	2	3	3	3	2	3	2	5	4	5	5
1	4	2	2	5	1	1	1	1	2	1	1	3	3	2	1	2	1	2	2	3	2	5	4	5	5	5	5	5	5	5	5	4	5	5
1	3	3	2	1	4	4	5	5	1	2	3	1	3	2	1	2	1	1	1	1	1	3	4	3	3	3	3	3	1	2	5	4	5	5
1	4	2	5	5	2	1	2	2	3	3	1	3	2	1	1	3	1	1	2	2	2	3	4	5	4	3	4	5	3	4	2	4	2	3
1	5	2	3	5	1	2	1	2	1	1	1	2	1	1	2	1	1	2	1	2	1	5	5	5	4	5	4	5	5	3	3	3	2	3
1	4	1	5	2	1	2	1	2	1	1	4	2	2	1	3	3	2	1	1	2	5	5	4	5	4	5	5	5	5	5	3	3	2	3
1	1	2	3	2	5	4	4	5	3	4	4	4	3	3	3	1	2	1	2	2	2	3	2	2	3	3	4	2	2	1	3	3	2	3
1	2	3	4	3	1	2	2	1	3	4	2	3	1	3	1	3	1	2	3	1	3	5	4	3	5	5	5	3	5	4	3	5	3	5
1	2	3	2	3	1	3	2	1	4	3	1	2	2	1	1	3	3	1	2	1	2	4	3	5	3	4	4	4	4	4	5	3	5	3
1	4	2	3	5	1	2	1	2	2	1	2	1	1	1	3	1	1	2	2	2	2	5	4	5	5	5	4	1	5	5	1	1	1	1
2	3	3	6	2	5	5	5	4	2	2	1	1	1	1	2	1	1	3	2	1	2	4	5	5	4	4	4	5	4	4	4	4	4	4
2	2	2	4	1	2	1	3	2	3	4	2	3	1	3	2	3	1	1	3	3	3	4	5	3	5	4	3	4	4	4	5	3	4	5
2	3	2	4	2	1	2	1	1	4	4	4	3	3	3	3	3	3	1	1	5	1	1	2	3	2	1	2	2	3	3	5	3	4	5
2	4	2	6	4	2	1	1	1	1	1	1	3	1	1	1	2	2	1	1	1	1	5	5	4	5	5	5	4	5	5	5	3	4	5
2	3	3	2	1	1	1	3	2	5	3	5	5	4	5	3	3	2	1	1	2	1	5	4	5	5	5	4	5	5	4	1	1	1	1
2	2	2	3	4	1	1	1	1	3	1	1	1	1	1	1	1	1	2	3	1	3	3	5	5	3	4	5	5	4	5	5	5	5	5
2	2	3	3	4	3	1	2	1	2	3	1	1	1	2	1	1	3	2	3	1	3	4	4	3	4	4	5	3	5	5	2	2	2	2
2	4	4	3	3	1	1	2	1	3	3	1	2	1	2	1	2	2	2	3	1	3	2	2	2	1	2	3	2	2	2	2	2	2	2
1	4	2	5	5	2	3	3	1	1	1	1	1	3	1	2	3	2	1	1	1	1	4	5	4	5	4	4	4	4	5	2	2	2	2
1	4	2	1	4	1	1	1	1	2	1	3	1	1	2	1	2	3	1	4	3	1	3	1	5	5	3	5	3	1	2	1	5	5	1
1	2	3	3	4	1	3	1	3	5	1	5	3	5	5	5	5	1	1	1	2	1	5	4	5	5	5	4	5	5	5	5	4	5	5
1	5	3	2	3	3	1	1	1	3	3	5	5	5	5	4	4	3	3	3	3	3	3	1	2	2	3	2	2	3	2	1	1	1	1
1	3	3	2	2	3	3	4	3	4	4	3	4	4	3	4	4	3	4	5	5	4	2	2	2	1	2	3	2	1	1	3	2	1	2
1	4	4	6	3	3	1	1	3	1	3	1	1	1	1	3	1	3	3	3	3	3	3	3	1	5	3	5	3	3	3	2	4	2	4
1	4	3	6	4	3	4	4	2	5	1	5	5	4	5	5	5	3	3	3	3	3	2	2	2	2	2	2	2	2	2	1	3	1	3
1	3	2	4	3	4	4	4	3	4	3	3	3	1	2	2	3	4	3	5	5	5	4	1	1	4	4	4	1	2	2	3	3	3	3
2	5	4	2	3	1	1	1	1	1	1	1	3	1	1	1	2	2	3	2	2	2	4	4	5	5	4	3	5	5	4	3	3	3	3
1	3	2	3	4	2	3	1	1	1	1	3	1	3	1	1	3	2	2	2	1	2	5	3	5	4	5	4	4	5	4	5	3	5	3
1	3	4	3	2	2	1	1	4	4	3	4	4	3	3	3	1	3	4	3	4	3	4	3	5	3	4	5	4	4	5	5	3	4	4
2	2	2	6	4	4	3	4	3	5	4	4	3	3	3	3	3	3	3	4	4	4	3	2	2	3	3	3	2	3	1	4	5	3	4
1	4	3	1	3	3	4	3	4	3	3	3	4	2	3	2	4	3	4	4	5	4	3	2	3	3	3	2	3	1	3	5	3	5	3
2	3	3	4	2	2	3	1	1	4	5	4	4	4	4	3	3	2	2	1	3	3	5	3	5	3	5	3	4	5	3	5	4	5	5
1	3	1	3	6	5	3	4	5	4	4	3	4	3	3	3	4	2	2	1	1	1	5	1	5	4	5	4	5	5	5	5	4	5	5
1	2	4	3	2	4	5	3	4	5	5	5	4	1	5	3	3	4	4	3	4	3	2	1	1	3	2	3	1	1	2	3	2	1	2
2	2	2	2	2	4	4	4	2	3	3	4	3	4	3	1	3	4	3	5	1	5	1	2	2	1	1	4	1	3	2	5	4	5	5
1	2	3	2	2	1	2	1	1	2	1	1	1	2	1	2	2	5	4	4	5	5	5	5	5	4	5	5	5	1	5	5	5	4	5
1	4	2	4	1	2	1	1	2	4	3	4	2	1	2	2	3	3	1	1	3	1	5	5	4	1	5	5	4	5	4	5	5	4	5
1	2	2	4	3	1	2	2	1	1	3	2	1	2	1	1	3	1	1	2	1	1	3	1	2	1	3	2	2	3	3	5	5	4	5
1	3	3	4	1	1	2	1	1	1	3	1	1	1	1	2	1	1	3	3	2	2	4	5	1	4	4	4	5	5	5	5	5	4	5
2	5	2	3	5	5	3	5	4	4	3	4	2	1	2	1	3	1	1	1	3	1	4	3	5	4	4	2	5	4	5	5	5	4	5
2	4	2	2	4	2	1	2	2	1	1	2	1	2	1	2	2	2	1	1	1	1	5	5	3	4	5	3	4	5	5	5	5	4	5
2	2	3	2	3	2	2	1	1	3	2	1	2	3	1	2	3	1	1	1	2	2	5	5	5	5	5	4	5	5	5	5	5	4	5
2	2	3	3	2	2	1	1	2	3	3	1	1	1	2	3	1	3	3	3	3	3	3	3	1	5	3	3	3	2	2	5	5	4	5
2	3	3	4	3	3	4	3	3	3	4	4	2	1	2	2	3	3	3	3	3	3	2	5	2	1	2	3	2	1	1	1	1	1	1
2	2	2	3	4	2	2	3	1	1	1	3	1	1	3	1	2	3	3	3	3	3	3	1	5	3	1	5	3	4	5	4	5	5	4
2	3	3	2	2	1	1	2	3	1	3	1	3	1	1	1	2	2	2	2	2	2	5	4	3	5	5	4	4	3	5	4	5	5	4
2	2	2	3	4	2	1	1	2	2	2	1	1	1	1	2	1	3	3	3	3	3	3	3	1	5	3	3	3	4	4	4	5	5	4
1	5	3	3	4	3	2	3	1	4	4	1	4	1	5	3	1	5	4	4	5	5	4	4	5	5	4	3	5	4	4	5	4	3	5
1	3	2	4	4	4	3	3	5	4	3	4	4	4	3	3	3	3	3	3	4	5	3	1	5	2	3	3	2	3	3	5	4	3	5
1	4	4	4	2	1	1	1	1	3	1	1	3	1	1	1	2	2	2	3	2	2	5	5	4	5	5	5	4	5	4	5	4	3	5
1	2	2	1	5	1	1	3	2	1	2	1	3	1	1	1	1	1	1	3	2	2	5	5	4	4	5	5	4	5	4	5	4	3	5
1	3	3	2	4	4	4	5	2	4	5	5	5	5	5	4	4	3	4	4	5	4	1	1	2	2	1	2	1	2	1	1	2	2	1
1	4	2	4	1	3	3	3	1	3	3	4	4	4	4	5	5	3	2	2	3	3	3	3	5	4	3	5	4	4	4	4	4	4	4
1	5	2	3	4	1	1	1	1	1	2	3	1	2	2	2	1	3	1	1	3	1	4	3	5	5	4	4	4	4	5	4	5	3	4
2	3	2	3	6	1	2	1	2	2	1	5	2	1	5	2	1	1	2	1	5	1	3	5	4	3	4	4	4	4	5	4	4	4	4
1	3	2	2	5	1	2	1	2	1	1	2	1	2	1	3	1	2	1	2	2	2	5	2	2	1	1	4	1	3	2	5	4	5	5
1	5	3	4	5	3	3	1	2	1	2	1	3	1	1	1	2	2	3	1	1	1	5	4	5	4	5	5	5	5	4	5	4	5	5
1	3	3	3	5	3	3	4	2	2	1	1	3	3	2	1	2	4	4	3	3	3	3	1	2	3	3	2	2	2	1	5	4	5	5
1	1	3	1	2	2	2	1	2	1	2	3	2	1	3	1	2	5	5	3	3	4	3	1	5	3	3	3	2	4	4	5	4	5	5
1	2	3	2	4	2	3	1	2	1	2	1	2	1	1	1	1	2	2	2	3	3	2	2	1	1	2	1	1	2	3	1	2	2	1
1	2	4	2	3	1	3	1	2	5	4	4	3	3	3	3	3	3	3	3	3	3	3	3	1	5	3	5	3	3	2	1	2	2	1
1	2	2	2	3	2	2	3	1	1	2	1	2	1	1	1	1	3	3	3	3	3	3	3	1	5	3	3	3	3	3	1	2	2	1
1	2	1	3	3	1	2	3	1	1	3	1	1	2	1	1	2	2	2	3	2	2	5	5	4	4	5	4	4	5	5	1	2	2	1
2	5	2	3	4	1	1	1	1	2	3	1	2	1	2	3	2	1	3	3	1	1	5	5	4	5	5	5	5	3	2	5	5	4	5
2	2	2	3	4	1	2	1	1	4	3	3	4	1	3	2	4	2	1	2	1	1	5	4	5	5	5	4	5	5	1	5	5	4	5
2	2	2	1	5	4	4	2	4	2	3	4	2	1	3	1	3	2	3	4	4	4	4	4	3	3	4	4	3	4	4	5	5	4	5
2	3	2	3	3	1	2	1	1	3	4	4	3	3	3	3	3	2	1	1	3	1	5	5	4	4	5	5	4	5	5	5	5	4	5
2	3	2	3	3	4	4	4	4	5	3	4	4	5	4	4	4	4	5	4	5	5	4	5	3	4	4	3	4	4	5	3	2	1	2
2	4	3	5	3	1	2	1	1	1	2	1	3	2	2	3	2	1	2	1	1	1	1	2	1	3	1	1	1	1	1	3	3	3	3
2	3	2	3	6	3	3	4	4	4	4	3	3	1	3	1	3	4	4	5	5	4	3	2	3	3	3	1	3	1	2	3	3	3	3
1	4	3	3	2	4	3	5	4	4	3	3	1	3	3	3	4	4	3	5	5	3	2	3	2	2	2	2	2	2	2	2	4	2	4
1	3	2	5	3	2	2	2	1	2	3	2	3	1	3	1	3	3	3	3	3	3	3	1	5	5	3	5	3	3	2	3	3	3	3
1	3	3	2	2	2	1	2	2	1	2	1	1	3	1	2	3	1	2	1	1	1	5	5	4	5	5	3	4	5	5	3	3	3	3
1	3	3	2	1	5	3	4	5	3	2	3	2	1	2	1	2	2	2	3	2	2	3	5	3	4	3	5	4	3	5	3	3	3	3
1	4	3	2	2	1	1	2	2	5	4	5	5	4	5	4	4	5	5	5	5	5	4	5	5	4	4	5	5	3	5	2	1	2	2
1	2	3	2	4	2	1	3	2	2	1	3	2	1	3	1	3	1	3	1	1	1	3	3	5	3	3	3	4	4	4	3	3	3	3
1	1	2	3	6	3	3	4	2	2	1	1	2	1	1	1	1	1	2	3	1	1	4	5	5	5	4	5	5	3	3	2	4	2	4
1	2	2	3	2	1	1	1	2	2	1	1	3	2	1	2	2	1	3	1	1	1	3	4	3	4	3	4	3	3	2	3	3	3	3
1	5	2	4	1	2	2	1	2	4	3	4	4	5	3	3	3	2	2	1	1	1	4	5	5	4	4	5	5	4	4	3	3	3	3
1	3	3	4	2	2	2	1	2	2	1	1	1	3	1	1	3	1	2	1	2	2	2	5	2	2	2	2	2	2	2	4	5	5	4
1	3	1	5	5	2	3	2	2	3	1	2	1	1	2	3	1	1	3	3	3	3	3	3	1	5	3	3	3	2	2	4	5	5	4
1	3	2	4	1	3	3	3	4	5	5	5	4	4	5	4	4	3	4	1	4	4	2	2	2	1	2	1	2	2	1	2	2	2	2
2	5	3	3	4	1	2	1	1	1	2	1	3	1	3	2	2	1	2	3	1	1	4	5	3	4	4	5	4	4	5	4	5	5	4
2	4	3	3	3	3	1	2	1	3	3	4	4	1	3	1	1	1	2	3	1	1	2	2	1	2	2	2	1	2	1	2	4	3	3
2	3	2	4	1	2	2	3	2	1	1	3	2	1	3	2	2	3	3	3	3	3	3	1	5	5	3	5	3	3	3	3	3	3	3
2	3	3	3	5	4	3	4	4	3	4	2	3	3	2	2	3	3	3	3	4	5	3	3	2	2	3	2	2	2	3	3	3	3	3
2	3	3	6	5	5	4	5	5	2	2	3	1	1	2	2	1	2	1	2	2	2	4	4	3	4	4	4	3	4	4	3	3	3	3
2	4	3	3	2	1	2	1	2	4	4	4	3	3	3	3	3	2	3	1	1	1	3	3	4	3	3	2	4	3	4	1	1	1	1
2	2	4	4	1	3	4	5	1	5	4	3	4	3	3	3	4	4	4	4	5	5	2	2	1	5	5	1	1	2	3	2	1	3	1
2	2	3	5	5	5	4	5	4	3	3	4	4	4	4	4	4	4	3	3	3	3	3	3	2	3	3	3	2	3	1	5	3	4	4
2	5	4	3	3	1	2	2	1	1	3	1	1	1	1	2	1	5	2	1	1	1	5	5	3	3	5	4	4	5	5	5	3	5	3
2	4	2	4	1	2	2	3	1	1	1	3	2	1	3	1	2	1	2	1	3	1	4	5	5	3	4	4	5	4	4	4	5	3	5
1	3	2	5	5	1	1	2	2	1	1	3	1	3	1	3	1	3	3	3	3	3	3	1	5	3	1	5	3	3	3	4	5	3	5
1	4	2	4	5	1	1	1	1	2	3	1	2	1	1	2	1	2	2	1	3	3	5	5	4	4	5	5	4	5	4	5	5	5	5
1	4	2	3	4	2	3	3	1	3	1	3	1	2	1	1	2	2	3	1	1	1	4	4	3	4	4	4	3	4	3	4	5	3	5
1	4	2	3	5	1	2	2	1	1	1	3	2	1	2	3	1	2	3	1	1	1	4	3	5	3	4	4	4	4	4	1	1	1	1
1	4	2	4	5	2	1	1	2	1	3	5	1	1	1	2	1	1	2	3	1	1	4	4	3	5	4	4	3	5	5	4	5	3	5
1	2	2	3	4	2	2	1	2	2	2	3	1	3	2	2	1	2	3	2	2	2	3	3	5	4	3	5	4	4	3	4	5	3	5
1	4	4	2	2	3	3	4	2	2	3	1	2	1	2	3	2	3	3	3	3	3	1	1	2	1	1	3	1	2	1	4	5	3	5
1	2	2	1	3	1	2	1	2	4	1	3	4	3	3	3	4	3	3	3	3	3	1	5	1	5	3	1	3	3	3	4	3	4	3
1	2	3	3	4	4	1	3	4	1	1	2	1	1	1	2	1	1	2	1	3	1	1	2	2	1	2	1	2	5	1	4	3	4	3
1	1	3	1	3	5	3	4	4	4	3	4	1	5	4	4	4	5	4	4	5	4	2	1	1	3	2	3	1	1	1	2	1	3	1
1	4	1	4	2	2	1	1	2	2	3	1	1	1	1	2	1	1	3	1	1	1	4	5	5	3	4	4	5	4	5	4	3	4	3
1	4	2	4	1	4	5	4	1	4	3	4	4	1	3	1	1	2	2	1	1	1	2	2	5	1	2	1	2	2	1	5	4	5	4
2	5	2	4	5	2	2	3	2	1	1	1	2	1	1	3	1	3	3	3	3	3	3	3	1	5	3	5	3	4	3	5	4	5	4
2	2	4	3	4	3	1	1	1	3	4	3	4	2	2	1	3	1	2	1	3	1	4	5	4	5	4	5	4	4	5	1	1	1	1
2	4	4	5	3	2	1	2	1	3	3	4	4	3	3	1	1	4	3	5	5	5	2	2	3	3	2	3	2	2	2	5	4	5	4
2	4	3	2	3	3	1	1	3	3	5	5	4	4	5	4	4	2	1	3	1	1	1	2	3	1	1	1	2	3	3	1	1	1	1
2	5	2	4	5	1	2	1	1	4	3	4	3	3	3	3	3	3	3	3	3	3	1	5	1	5	3	3	3	2	2	5	3	5	3
2	5	3	4	3	1	1	1	2	3	1	1	1	2	1	1	2	1	3	1	1	1	5	5	4	4	5	5	4	5	4	5	3	5	3
2	3	2	3	5	2	2	1	2	3	1	1	1	2	1	1	2	1	1	1	3	1	1	2	2	1	5	1	1	2	1	5	3	5	3
1	5	3	6	4	4	3	4	4	4	3	4	1	4	4	3	3	4	4	4	4	4	2	1	2	2	2	2	2	2	2	3	2	1	2
1	4	3	3	2	1	1	1	1	2	3	1	2	1	2	2	2	1	1	2	2	2	3	3	4	3	3	3	4	3	5	3	5	3	4
1	2	2	4	5	2	1	1	2	1	1	3	1	2	1	3	1	4	1	4	4	1	4	5	5	3	4	4	5	4	4	3	5	3	4
1	2	4	4	3	1	1	3	2	3	1	2	1	1	1	2	1	2	2	2	3	2	5	3	5	3	5	3	4	5	3	3	5	3	4
1	5	2	2	4	1	1	2	2	1	2	1	3	1	1	1	2	1	3	1	1	1	5	3	5	3	5	4	5	3	4	4	5	5	5
1	3	3	5	4	2	1	1	1	4	5	4	4	1	3	1	1	2	2	1	1	2	3	5	3	3	3	3	4	4	5	1	1	1	1
1	4	2	4	1	1	3	3	1	1	3	2	1	1	1	2	1	1	2	1	2	1	5	5	5	3	5	5	5	5	3	4	5	5	5
1	3	3	3	4	4	3	4	3	3	4	4	4	1	3	3	3	3	4	5	5	4	2	2	2	2	2	3	2	2	1	2	1	3	2
1	4	3	2	2	2	2	2	1	2	1	1	1	1	1	2	1	1	2	1	3	1	5	4	5	5	5	5	5	5	4	5	5	5	5
2	4	2	4	3	1	2	1	1	1	1	1	1	2	1	1	2	2	1	1	2	1	5	5	3	4	1	4	4	5	5	5	3	5	3
2	3	2	4	1	2	1	1	1	4	4	3	4	4	2	2	4	3	2	1	2	1	5	5	4	4	5	5	4	5	4	4	4	4	4
2	5	1	3	4	1	1	1	1	1	2	4	2	2	2	1	3	1	2	2	1	2	4	5	5	4	4	4	5	4	5	1	1	1	1
2	3	2	4	1	1	2	1	1	3	3	1	1	1	1	2	1	2	1	1	1	1	4	5	3	5	4	5	4	4	4	5	4	5	4
2	3	1	3	3	2	3	1	2	2	2	1	1	1	1	2	1	2	3	1	2	1	4	3	5	4	4	4	5	4	4	5	4	5	4
2	5	2	6	2	1	1	1	1	3	1	3	3	1	2	1	2	1	2	1	2	2	1	1	2	1	1	1	1	3	1	5	4	5	4
2	4	2	5	1	1	2	2	1	1	2	3	4	2	2	1	3	2	1	1	2	3	4	5	5	5	4	5	5	5	4	5	4	5	4
2	4	4	2	2	1	1	1	1	1	3	2	1	2	2	1	2	1	1	5	1	1	5	5	5	5	5	4	5	5	4	5	5	3	5
1	3	2	3	3	3	1	2	1	4	5	3	4	4	1	3	4	2	3	1	1	1	3	5	4	4	4	5	4	4	4	5	5	3	5
1	3	2	6	3	4	4	4	4	2	1	3	1	3	1	2	3	2	2	1	1	1	5	4	5	4	5	1	5	5	4	5	5	3	5
1	3	3	5	4	2	2	2	1	4	4	4	4	3	3	1	1	4	5	4	3	4	1	5	3	2	3	5	3	2	2	5	5	3	5
1	4	2	4	2	1	1	3	2	2	1	3	2	1	3	3	2	1	2	3	1	1	5	2	1	2	2	2	1	2	2	3	3	4	3
1	3	2	1	4	2	2	3	2	1	3	1	2	1	3	1	2	2	2	2	1	2	3	3	4	4	3	5	4	4	4	2	4	4	3
1	2	2	4	2	5	3	4	5	2	1	3	2	3	3	1	2	1	2	2	1	2	5	5	4	5	5	5	4	5	4	3	3	4	3
1	5	2	3	3	1	2	4	2	3	1	3	1	3	1	2	3	1	2	3	1	1	3	3	5	3	3	3	4	4	4	2	5	3	3
1	2	2	4	1	4	3	3	4	3	3	4	3	4	3	5	5	3	1	5	3	3	2	1	3	4	2	2	2	3	2	5	3	4	3
1	5	3	6	4	1	3	2	1	1	3	1	3	1	2	2	3	2	2	3	1	1	5	4	5	5	5	4	5	5	3	5	3	4	3
1	2	3	4	3	2	1	3	1	4	4	3	4	1	2	3	4	2	1	5	3	2	5	4	3	4	5	5	4	3	5	5	3	4	3
2	3	2	3	6	1	2	1	2	4	4	4	3	3	3	1	3	2	1	3	1	1	4	3	5	3	4	5	4	4	4	5	3	4	3
2	4	3	5	5	1	3	3	1	1	3	2	1	3	1	2	3	2	1	1	1	2	4	5	4	3	4	4	4	4	5	4	5	5	5
2	5	2	4	3	5	5	5	1	1	1	3	2	3	2	3	2	5	4	4	5	4	5	4	5	4	5	4	5	5	5	4	5	5	5
2	2	4	3	5	2	1	3	1	1	2	1	3	1	1	1	2	5	5	4	4	3	5	5	3	4	5	4	4	3	5	4	5	5	5
2	3	2	4	4	1	2	1	1	3	1	3	1	2	1	3	1	2	1	1	2	1	4	5	5	4	4	4	5	4	5	4	5	5	5
1	3	2	2	4	3	3	3	2	3	4	3	4	3	3	3	4	4	4	5	5	1	1	2	2	2	5	2	1	3	2	1	3	1	3
1	2	3	5	4	1	1	1	1	1	2	1	2	1	1	2	1	1	2	1	2	1	5	5	5	4	5	4	5	5	5	4	5	3	4
1	2	2	4	2	5	5	5	4	3	3	3	4	1	2	3	4	3	1	2	1	1	2	2	3	3	2	2	2	3	3	5	3	5	3
2	3	4	3	5	2	3	1	2	5	3	5	5	4	5	4	4	5	2	1	1	1	4	5	3	4	4	3	4	4	4	1	1	5	1
2	4	2	2	3	1	1	1	1	3	1	1	1	2	1	2	2	1	2	1	1	2	4	5	5	5	4	5	5	4	4	4	3	4	3
2	2	1	4	3	2	1	2	2	1	3	3	4	5	3	3	4	1	2	2	2	2	5	5	4	4	5	5	4	5	3	4	3	4	3
2	1	2	1	2	4	4	5	4	3	5	5	4	4	5	4	4	1	2	3	1	3	1	2	2	2	1	3	1	2	2	2	1	3	1
2	4	2	4	3	3	3	1	2	3	2	3	2	1	2	3	2	1	1	3	1	1	5	5	4	5	5	4	4	5	4	4	3	4	3
2	5	3	4	2	1	1	1	1	4	5	4	4	3	1	3	3	2	2	3	2	1	4	4	5	3	4	3	5	4	5	5	5	5	5
2	5	2	4	1	4	4	4	4	3	4	2	4	3	3	3	4	5	4	3	4	4	1	2	3	5	1	2	2	3	3	1	3	1	3
1	3	2	1	3	3	3	4	2	1	1	1	1	1	1	1	1	2	1	1	1	3	5	5	4	5	4	3	4	4	5	5	5	5	5
1	3	2	6	3	1	3	1	3	3	4	4	2	3	2	1	3	4	3	5	5	1	3	3	4	3	3	3	4	3	4	5	5	5	5
1	4	4	3	5	2	2	1	1	3	2	3	3	1	1	3	2	2	3	1	2	3	5	5	3	5	5	3	4	3	4	4	4	4	4
1	2	3	2	1	2	1	1	2	2	1	1	3	1	1	1	2	3	2	2	2	3	4	5	5	4	4	4	5	3	5	5	3	5	3
1	4	2	2	3	2	2	1	2	1	1	3	2	1	3	1	2	1	1	2	2	3	5	5	4	5	5	5	5	3	4	5	1	1	1
1	2	2	4	2	2	2	2	5	5	4	5	5	4	5	4	4	3	1	1	3	2	5	5	3	3	5	5	4	5	3	4	5	3	4
1	4	2	4	5	1	1	1	1	1	2	1	1	2	1	1	2	1	2	1	3	1	5	5	3	4	5	5	4	5	5	4	5	4	5
1	4	4	3	5	2	1	1	1	1	2	1	3	1	1	2	2	1	1	1	1	1	4	4	5	4	4	5	5	4	5	4	5	4	5
1	4	4	2	2	1	1	1	1	1	1	3	4	2	1	2	3	2	1	1	1	3	5	4	3	5	5	4	3	5	4	4	5	4	5
1	4	2	2	4	4	4	4	4	3	4	3	4	1	2	3	4	4	2	3	1	1	3	1	2	1	3	2	2	3	3	1	3	1	3
2	3	2	4	5	2	1	1	1	5	3	5	3	3	4	5	5	5	5	1	4	4	4	5	3	5	4	5	4	5	3	3	3	2	3
1	5	3	3	2	2	1	1	2	1	3	1	2	1	3	1	2	2	3	1	2	2	4	5	5	4	4	5	5	4	3	3	3	2	3
1	4	3	4	2	1	3	1	2	1	2	3	2	3	2	3	2	2	1	1	1	2	3	1	2	1	3	2	2	3	3	2	4	2	3
1	4	2	5	1	2	1	1	1	1	1	2	2	1	2	2	2	1	2	3	1	1	4	5	5	5	4	3	5	4	4	3	3	2	3
1	3	2	2	4	3	4	2	3	3	3	1	3	1	1	2	1	2	3	1	2	3	4	5	5	5	4	5	5	3	4	3	5	5	5
2	2	3	3	5	5	4	5	5	4	4	4	5	5	4	5	5	1	1	1	1	3	4	5	4	5	4	4	4	4	5	3	5	5	5
2	3	1	4	2	2	1	1	1	3	2	1	2	1	1	1	1	1	1	1	1	3	5	5	4	5	5	3	4	5	4	3	5	5	5
2	4	4	6	5	2	2	3	1	3	3	1	1	1	1	3	1	1	1	1	1	1	5	4	5	3	5	5	5	5	4	3	5	5	5
2	3	2	2	4	4	5	4	5	3	3	4	3	3	3	2	3	3	1	1	1	1	4	5	5	4	4	4	5	4	5	5	3	4	3
2	3	2	2	4	2	2	2	1	3	1	1	3	1	1	2	2	2	3	1	1	1	5	4	3	5	5	5	4	3	5	5	3	4	3
2	2	1	1	2	1	2	2	1	1	3	1	2	3	1	1	3	1	2	1	3	1	5	5	3	5	5	5	4	5	5	5	3	4	3
2	4	2	5	2	2	1	1	1	2	1	3	1	1	2	1	2	2	2	2	1	2	5	1	1	1	1	3	1	1	2	5	3	4	3
1	3	2	2	1	1	3	3	1	3	1	1	1	2	1	3	1	2	3	1	1	1	4	4	5	5	4	3	5	4	4	5	3	3	4
2	4	2	3	5	1	2	1	1	1	1	1	3	2	1	1	2	1	1	1	2	1	5	5	4	5	5	5	5	3	3	5	3	3	4
1	2	3	3	2	4	5	5	4	4	3	4	4	3	3	3	1	4	4	3	4	4	3	1	2	3	3	3	2	5	3	5	3	3	4
1	4	2	2	3	1	2	1	2	3	4	3	4	1	2	3	4	3	1	2	1	1	4	5	5	5	4	4	5	4	3	4	4	3	4
1	5	2	4	3	1	2	1	1	1	3	2	1	2	1	1	2	1	2	1	3	1	5	4	5	5	5	4	5	5	4	4	5	3	5
1	4	3	5	3	4	4	5	4	1	3	1	1	1	1	1	1	3	1	1	3	2	5	4	5	4	5	4	5	5	5	4	5	3	5
1	4	4	2	4	3	1	1	3	3	1	3	2	1	2	1	2	1	1	1	3	1	4	3	5	3	4	4	5	4	4	4	5	3	5
1	4	4	1	4	2	3	1	3	3	1	1	3	1	1	1	2	1	1	2	1	3	4	3	5	5	4	4	4	4	4	4	5	3	5
1	3	3	5	4	1	2	1	2	4	4	4	5	3	4	4	4	1	1	1	2	2	1	2	2	1	1	1	1	3	3	5	5	3	5
1	4	3	4	2	1	1	1	1	3	3	4	4	3	3	3	3	1	2	5	2	1	4	4	5	4	4	4	5	4	3	5	5	3	5
1	5	3	4	3	2	2	1	2	3	1	2	2	1	2	1	2	3	3	3	3	3	3	1	5	3	1	5	3	2	2	5	5	3	5
1	2	2	4	2	3	3	1	2	3	1	3	2	1	2	3	1	2	1	1	1	2	3	5	4	4	4	3	4	4	5	5	5	3	5
1	5	2	3	3	2	1	2	2	3	3	4	4	5	1	3	3	2	2	2	1	1	4	4	5	5	4	4	5	4	3	4	5	5	5
1	2	2	2	2	4	5	5	2	3	5	1	4	4	1	4	4	4	4	5	5	4	1	1	1	1	1	3	1	1	2	2	2	3	1
1	2	2	2	2	4	4	4	1	5	4	4	4	3	3	3	1	4	4	5	5	4	3	1	2	2	2	2	2	2	1	1	3	1	3
1	5	2	4	3	5	4	5	4	4	3	4	2	1	2	3	3	4	5	4	1	4	3	3	2	3	3	3	2	3	1	4	5	5	5
1	3	2	2	1	1	1	2	2	1	3	1	1	2	1	2	2	4	4	5	5	4	4	3	5	4	4	5	5	4	5	4	5	5	5
2	4	2	3	3	3	1	2	1	1	1	2	1	1	1	2	1	2	1	2	1	1	4	3	5	4	4	5	4	4	5	4	5	5	5
2	4	1	2	3	2	3	1	2	1	3	1	1	3	1	2	2	2	2	1	2	2	4	5	5	5	4	5	5	5	4	4	5	5	5
2	2	1	4	5	1	2	2	1	2	1	1	3	3	1	3	2	2	2	2	2	2	3	3	5	5	3	5	4	4	5	4	5	5	5
2	4	2	6	3	1	1	3	2	3	1	2	2	1	2	2	3	1	1	2	2	1	4	5	5	4	4	5	5	4	5	4	4	5	4
2	2	2	2	3	4	4	5	5	1	2	3	1	3	2	3	2	4	4	4	5	4	5	4	3	5	5	4	4	3	5	5	3	5	4
2	4	2	5	3	2	2	1	2	2	1	1	1	3	1	1	3	1	2	2	1	2	5	4	5	3	5	4	5	5	4	5	5	5	5
2	2	2	2	2	2	3	1	5	4	3	4	4	2	3	1	1	5	4	3	4	4	5	5	3	5	5	5	4	5	5	4	4	5	4
2	3	3	4	1	1	2	1	1	1	3	1	2	1	3	1	2	2	2	2	3	2	3	5	4	2	3	2	4	4	4	5	3	4	3
2	3	2	2	2	2	3	1	2	3	2	3	2	1	2	2	2	3	1	3	1	1	5	5	4	5	5	4	4	5	4	5	3	4	3
2	3	1	2	5	2	2	1	2	3	3	1	1	1	1	2	1	1	1	1	1	3	5	3	5	4	4	5	4	4	5	5	3	4	3
2	2	3	2	4	4	3	4	3	3	4	2	3	3	2	3	3	3	3	4	3	4	3	1	5	3	3	3	3	2	3	5	3	4	3
1	3	3	1	2	4	4	4	4	3	3	4	4	4	4	4	4	4	4	4	4	4	2	2	2	3	2	2	2	1	1	1	1	1	5
1	2	4	3	4	2	3	1	1	3	1	3	2	1	3	2	2	3	3	3	3	3	3	1	5	2	3	2	3	2	2	3	3	5	3
1	3	2	2	2	3	2	2	1	2	2	1	1	1	1	2	1	1	3	1	1	1	4	5	5	4	4	4	5	4	5	3	3	5	3
1	5	2	3	2	1	2	1	1	2	1	3	1	3	1	1	2	3	3	2	1	1	5	5	5	4	5	4	5	5	3	3	3	5	3
1	5	3	5	1	2	2	2	1	3	4	4	2	1	2	2	3	2	2	2	2	2	4	4	5	4	4	4	5	3	4	4	5	3	5
1	2	3	3	3	5	1	5	5	2	1	1	3	1	1	1	2	1	1	1	3	1	3	1	2	3	3	3	2	3	3	4	5	3	5
1	3	2	2	2	3	3	1	2	1	1	3	1	2	1	3	1	1	1	1	1	3	5	3	5	4	5	4	4	5	4	4	5	3	5
1	2	2	2	5	2	1	2	2	5	5	5	3	4	4	3	3	2	2	3	1	1	4	5	5	5	4	5	5	4	4	4	5	3	5
1	5	2	2	4	2	1	1	1	4	5	4	4	4	3	3	3	1	1	1	1	1	5	5	3	4	5	4	4	5	4	2	4	2	4
1	4	3	2	3	1	1	1	1	1	2	1	1	3	1	2	3	1	1	3	1	1	4	5	5	5	4	3	5	4	5	3	3	3	3
1	4	3	4	2	2	3	3	2	3	3	3	2	1	2	1	2	3	3	3	3	3	3	1	5	4	3	5	3	2	2	3	3	3	3
1	4	2	2	5	2	3	1	2	1	3	1	5	1	2	1	1	1	2	2	2	3	4	3	5	3	4	4	4	4	4	3	2	4	3
2	4	2	6	4	2	1	1	1	4	4	2	4	3	2	1	4	2	2	3	2	1	5	3	5	4	5	5	4	5	4	5	2	4	4
2	4	2	1	3	1	2	1	1	3	1	1	2	3	1	1	3	2	3	1	1	1	4	4	3	4	4	5	3	5	3	5	3	3	4
2	3	3	6	4	2	3	1	2	1	1	3	4	2	2	2	3	1	1	2	1	2	5	4	5	4	5	5	5	5	4	4	4	3	4
2	3	2	2	2	4	4	4	3	4	4	4	3	3	3	3	3	5	5	4	4	3	5	3	2	2	2	2	2	2	1	3	2	1	2
2	2	1	4	3	2	3	1	2	3	1	4	2	1	3	1	3	3	3	3	1	3	4	5	4	4	4	4	4	4	4	3	2	1	2
2	3	3	4	2	3	1	2	3	3	2	4	2	2	1	3	3	2	1	3	3	2	5	4	3	4	5	5	3	5	4	2	1	3	1
2	3	2	3	4	3	1	2	2	1	2	3	1	1	2	2	5	2	3	3	2	3	3	3	1	5	3	5	3	3	2	1	3	2	3
2	3	2	2	1	3	4	5	3	3	5	5	4	4	5	4	4	5	4	4	5	5	1	2	2	1	2	1	2	2	5	1	2	2	1
1	4	2	3	3	5	3	4	4	3	5	5	4	4	5	4	4	5	5	5	4	4	1	2	5	1	1	1	2	3	3	1	3	1	1
1	5	2	4	5	1	2	3	1	3	1	2	3	1	3	1	3	3	3	3	1	2	5	4	3	4	5	5	4	3	5	1	3	1	3
1	2	2	2	5	3	3	3	2	2	3	1	1	1	1	3	1	2	1	2	3	1	5	3	4	4	5	5	4	5	3	1	3	2	3
2	4	3	2	5	2	3	1	2	2	1	2	3	3	1	1	3	2	3	3	2	3	4	4	5	4	4	4	5	4	5	3	3	2	1
1	5	4	2	2	2	3	1	2	3	1	2	2	1	2	1	2	1	2	3	2	3	5	5	3	3	5	4	4	5	4	3	2	1	1
1	5	3	4	5	5	3	4	3	3	3	5	3	4	5	4	4	4	1	5	5	5	1	2	2	1	1	3	1	3	1	3	2	1	2
1	4	4	5	5	4	4	4	3	5	3	5	1	3	4	5	5	4	4	3	4	4	2	5	2	1	2	1	2	2	2	3	2	1	2
1	3	2	6	5	1	3	3	2	1	2	4	2	1	2	2	3	3	3	3	1	2	4	5	3	5	4	5	3	4	4	3	2	1	2
1	3	2	2	3	2	1	1	2	2	3	1	3	1	1	1	2	1	3	1	1	2	3	4	5	4	3	5	5	3	5	2	1	3	1
1	3	1	6	3	3	1	2	3	2	3	4	2	1	2	1	3	3	2	3	3	1	3	5	5	5	4	5	5	4	5	1	3	2	3
1	2	2	2	2	4	4	4	4	5	5	5	4	5	5	3	3	4	5	4	5	5	1	1	2	1	1	1	1	3	1	1	2	1	1
1	2	3	4	3	4	5	1	5	5	4	3	1	5	4	5	5	5	4	5	5	4	1	1	2	1	1	2	2	1	1	1	1	3	1
1	2	3	2	1	5	4	5	5	5	3	4	5	3	4	5	5	5	4	1	5	5	2	1	1	1	2	1	1	5	1	1	2	1	1
1	2	3	3	4	3	1	2	3	1	2	3	1	1	3	3	1	2	1	2	3	1	5	4	3	5	5	5	4	3	4	1	3	2	3
1	3	3	6	4	3	3	3	2	3	1	2	3	3	1	2	3	3	2	3	1	2	4	4	3	4	4	5	3	5	4	3	2	1	2
1	4	2	2	3	1	1	2	1	2	1	1	3	3	1	3	3	1	3	1	1	1	5	4	5	5	3	4	5	3	4	2	2	3	3
1	4	2	5	1	2	1	1	1	1	1	3	2	3	1	2	2	1	3	1	1	1	4	4	5	4	1	5	5	5	5	4	5	5	4
1	3	2	3	4	2	1	1	2	1	1	1	2	1	2	3	2	3	2	1	1	3	4	3	5	3	5	5	5	5	4	3	3	3	3
1	5	2	4	2	3	3	1	4	4	4	3	4	3	4	5	4	4	4	4	3	3	2	2	2	1	2	3	2	5	2	2	3	2	3
1	5	2	3	4	5	4	5	4	2	1	1	3	3	1	3	3	2	1	2	1	2	3	3	5	4	4	4	5	4	4	1	1	3	1
2	4	2	1	2	2	1	2	3	1	1	3	2	2	2	3	1	1	2	2	2	3	4	4	5	5	5	3	5	4	5	2	2	4	2
2	4	1	4	5	2	2	3	1	1	1	1	2	1	2	3	1	2	1	1	1	1	5	5	3	3	5	3	5	4	5	2	2	2	2
2	5	3	2	2	2	1	1	2	4	4	3	4	3	5	5	5	1	1	1	2	2	5	5	3	4	4	4	5	4	4	3	4	4	5
2	3	2	2	2	2	1	2	1	1	2	3	2	1	3	2	2	4	5	5	4	4	4	5	3	5	4	3	5	4	4	5	4	4	4
2	5	2	5	2	1	3	2	3	3	1	2	2	1	2	3	1	2	1	2	2	1	1	1	2	1	1	2	2	1	1	3	4	5	4
2	5	2	4	2	1	2	2	1	4	4	1	4	3	5	5	5	5	4	5	5	4	4	5	3	5	5	4	5	5	4	2	1	1	1
2	3	2	6	5	4	4	4	4	5	3	5	4	4	5	5	5	5	5	5	5	5	1	5	2	2	1	5	1	1	1	5	5	5	5
2	2	3	5	3	2	2	1	2	2	1	1	3	1	2	3	1	3	4	4	3	3	5	5	3	3	4	4	4	4	4	2	3	3	3
2	4	2	2	5	5	5	5	3	4	3	4	4	3	4	5	4	3	4	3	3	3	3	1	2	3	3	3	2	3	2	2	3	2	3
2	3	3	4	1	2	1	1	1	1	2	1	1	2	2	1	2	3	2	1	1	3	5	4	5	4	5	4	4	5	4	5	4	3	5
1	4	2	5	5	4	4	5	1	3	4	5	4	4	1	5	5	5	5	5	4	4	1	2	1	2	1	2	1	1	1	2	1	2	1
1	5	2	3	5	2	2	1	3	2	1	1	3	3	1	3	2	2	1	2	1	2	5	5	4	4	3	5	4	4	3	3	4	3	4
1	4	1	5	2	5	4	4	4	5	3	5	5	4	5	4	4	4	5	5	4	5	1	1	2	1	1	1	1	2	2	1	1	5	1
1	1	2	3	2	2	3	4	2	1	1	3	1	2	1	1	1	2	1	1	1	1	4	5	1	5	3	5	5	3	5	2	4	2	2
1	2	3	2	3	1	1	2	1	1	1	1	3	3	1	2	2	5	1	1	3	1	2	2	5	2	2	2	1	2	2	5	5	3	4
1	2	3	4	3	1	3	1	3	1	2	1	1	2	1	1	1	4	5	5	4	4	4	5	4	5	4	4	5	4	4	5	5	5	4
1	4	2	3	5	3	4	2	4	2	4	2	4	2	3	3	4	2	1	2	2	1	1	5	1	5	3	3	1	5	3	2	2	3	2
1	3	3	6	1	2	2	1	2	4	5	4	4	4	4	5	3	5	4	5	5	4	5	4	5	5	5	5	3	5	4	3	2	1	2
1	2	2	2	1	5	5	5	2	5	3	4	5	5	4	5	5	5	5	5	5	5	1	5	1	2	1	1	1	1	1	5	5	5	5
1	3	2	4	1	1	2	1	2	1	2	3	1	1	3	1	2	3	1	2	3	1	4	4	5	4	5	5	5	5	5	3	5	3	4
1	4	2	6	4	1	2	2	1	1	1	3	3	1	2	3	1	1	3	1	1	1	4	3	5	3	5	5	5	5	5	3	3	3	2
2	3	3	4	1	3	3	3	4	2	4	2	4	2	3	4	4	2	3	1	3	1	3	3	3	3	3	3	3	2	3	2	2	2	2
2	2	2	3	4	2	1	1	1	2	1	3	1	2	1	2	1	1	1	3	1	2	3	5	3	5	3	4	5	4	4	4	4	5	5
2	2	3	3	4	1	1	3	2	3	1	1	2	1	5	2	1	2	3	1	2	1	4	4	5	5	5	3	5	5	3	4	5	5	4
2	4	4	3	2	2	2	3	1	1	1	2	2	3	1	3	1	1	2	1	3	1	5	3	5	3	5	3	5	5	4	5	4	3	5
2	4	2	5	5	2	2	1	1	4	5	4	4	5	3	4	5	2	3	1	1	5	5	5	3	4	4	4	5	4	4	5	5	5	4
2	4	2	4	4	2	2	1	1	2	1	1	2	1	1	3	1	1	1	1	3	1	4	5	3	5	4	3	5	4	4	2	2	3	2
2	2	3	3	4	1	1	2	2	1	2	1	1	2	2	1	2	2	1	1	2	3	5	1	2	1	1	2	2	1	2	5	5	3	4
2	5	3	2	3	2	2	2	1	1	2	1	3	2	1	2	2	1	2	1	1	3	4	5	3	5	5	4	5	5	4	4	5	5	3
1	3	3	4	2	1	3	1	2	1	1	2	2	1	1	2	2	2	3	1	1	1	1	2	2	2	1	2	2	1	1	3	5	3	4
1	4	4	6	3	5	5	5	1	1	5	4	4	5	4	5	5	5	5	5	4	5	5	5	3	3	4	4	4	4	4	1	3	1	3
1	4	3	6	4	4	4	4	2	5	5	5	4	3	4	4	5	3	4	4	4	5	1	2	2	5	1	2	2	1	2	2	1	3	1
1	3	2	4	3	2	3	1	2	1	3	1	3	1	1	2	2	1	2	1	1	1	5	4	5	4	5	4	4	5	4	1	2	1	1
2	5	4	2	3	4	5	4	4	1	1	5	2	1	2	3	1	1	3	2	2	2	5	3	5	3	4	5	4	4	5	5	4	4	5
1	3	2	3	4	2	2	1	2	2	1	1	2	1	2	3	1	5	4	4	4	4	5	5	4	4	3	5	4	3	4	4	5	5	5
1	3	4	3	2	3	4	3	3	4	3	3	4	3	4	5	4	3	3	4	3	4	3	2	3	3	3	1	3	2	1	2	2	2	2
2	2	2	2	4	3	3	3	4	2	4	2	4	2	3	4	3	2	2	2	3	3	1	5	1	5	3	3	1	5	2	3	4	3	3
1	4	3	4	3	1	1	1	2	2	1	1	1	2	3	2	1	2	1	2	2	2	2	2	3	2	2	2	1	2	2	5	5	4	4
2	3	3	4	2	1	1	2	2	1	3	1	1	1	2	1	2	4	5	1	4	4	4	1	4	5	4	4	5	4	4	4	5	5	5
1	3	1	3	3	3	2	1	2	2	1	1	5	1	2	1	2	1	3	1	2	1	4	4	5	4	5	5	5	5	5	5	3	2	2
1	2	4	3	2	3	1	1	2	2	3	1	1	5	3	2	5	2	1	2	1	2	5	4	5	5	5	5	3	5	5	4	4	4	4
2	2	2	2	2	5	5	5	5	2	2	1	1	1	2	1	2	1	3	1	2	1	3	5	4	4	5	5	4	5	5	3	4	4	5
1	2	3	4	2	1	2	2	1	1	2	1	5	2	1	1	1	4	5	4	4	5	4	5	5	4	4	3	5	4	4	1	1	1	3
1	4	2	2	4	5	4	5	1	5	4	4	4	4	4	4	4	5	5	4	1	5	4	5	4	4	4	5	4	4	5	4	3	5	4
1	2	2	2	2	4	3	3	4	3	4	4	4	4	3	4	5	3	3	3	4	4	2	2	2	2	2	3	2	2	2	1	3	1	3
2	3	3	4	2	1	2	1	1	2	1	2	1	3	1	1	2	1	2	1	3	1	5	4	5	5	5	5	3	5	5	2	1	1	1
2	5	2	3	5	2	2	1	1	3	1	3	2	1	1	3	1	1	1	1	3	1	4	5	3	5	5	4	5	5	4	3	3	3	2
2	4	2	2	4	1	1	1	2	1	1	1	3	1	3	3	2	4	3	4	4	4	3	4	5	4	4	5	4	4	5	2	3	2	2
2	2	3	4	3	2	3	1	1	2	1	1	1	3	1	1	1	2	2	2	1	2	4	3	5	3	5	5	4	5	5	3	4	4	5
2	2	3	3	3	2	2	2	1	2	3	1	1	1	4	2	1	1	2	2	2	3	5	3	5	5	5	5	4	5	5	5	5	4	5
2	3	3	4	3	2	1	1	2	1	1	1	1	2	2	1	2	1	1	1	3	1	1	2	2	5	2	2	1	2	2	3	2	2	2
2	2	2	3	4	1	1	1	2	2	1	1	2	1	1	3	1	1	2	5	2	1	5	5	4	5	5	5	3	5	5	2	1	2	2
2	3	3	4	2	5	4	5	4	2	1	3	1	2	1	1	1	1	1	1	3	1	4	5	1	3	5	5	5	5	5	4	4	5	5
2	2	2	3	4	1	2	1	1	1	2	4	2	2	3	4	3	2	2	1	3	2	5	5	3	4	5	3	4	4	5	3	5	4	5
2	5	3	3	4	2	3	2	1	2	1	1	2	1	2	2	3	1	2	3	1	1	4	5	5	5	5	3	5	5	3	5	5	5	4
2	3	2	4	2	2	2	1	3	4	2	3	4	2	3	4	3	3	4	3	4	4	3	1	5	3	5	3	3	3	2	3	3	2	3
1	4	4	2	2	1	1	1	1	1	1	1	3	1	3	1	2	2	1	1	3	1	5	5	4	4	5	5	3	5	5	4	5	4	4
1	2	2	1	5	2	1	1	1	1	2	1	1	2	1	1	5	4	3	1	1	1	4	3	4	5	5	5	5	5	4	5	3	5	5
1	3	3	2	4	2	1	1	1	5	2	5	1	2	1	1	1	1	1	3	2	1	5	5	3	3	5	5	5	5	5	4	5	5	5
1	4	2	2	3	1	1	2	1	1	1	1	2	1	1	2	2	1	1	2	2	2	4	5	5	4	5	5	5	5	4	2	2	3	3
1	5	2	3	4	4	3	3	1	4	5	1	4	5	3	1	5	5	5	5	4	4	2	2	1	2	2	2	1	5	1	3	2	1	2
2	3	2	3	6	1	2	2	1	2	5	1	1	1	2	1	2	2	1	1	2	2	5	5	4	4	3	5	4	4	4	2	3	2	3
1	3	2	2	5	2	2	3	1	2	2	1	2	1	2	3	1	1	3	1	3	1	4	5	5	5	3	4	5	3	4	5	5	5	3
1	5	3	2	5	4	5	5	5	2	1	2	1	2	1	1	1	1	2	1	1	3	5	3	5	5	5	5	4	5	5	5	5	4	5
1	3	3	3	5	1	3	1	3	1	1	2	1	3	1	1	2	1	1	1	2	1	5	5	3	5	4	5	3	4	5	3	3	3	2
1	1	3	2	2	2	2	2	1	1	3	1	3	2	1	2	1	2	3	1	3	1	5	5	3	5	5	4	4	5	4	5	5	5	4
1	2	3	4	1	1	1	1	2	1	1	3	2	1	3	2	2	2	1	1	1	1	4	5	5	3	4	4	5	4	4	3	5	3	5
1	2	4	2	3	3	2	1	2	1	3	1	1	3	2	1	2	2	1	1	1	2	5	5	4	5	3	5	4	4	4	5	5	3	4
1	2	2	2	3	1	1	2	1	1	3	2	1	2	3	2	1	2	3	2	1	1	4	5	5	4	5	5	4	5	5	3	3	3	3
1	2	1	3	3	2	1	1	1	2	1	1	1	1	2	1	2	1	3	1	2	1	4	5	4	4	3	4	4	3	4	1	2	1	1
2	5	2	3	4	1	2	1	2	1	3	1	1	2	2	1	3	4	4	5	4	4	5	4	5	5	5	5	3	5	4	5	5	3	4
1	2	2	3	4	2	1	2	3	1	1	1	1	3	2	1	3	2	2	1	1	3	3	3	5	5	5	5	4	5	4	5	5	4	5
1	2	2	1	5	3	3	3	2	1	3	1	1	1	1	1	1	5	4	4	4	5	5	5	3	4	4	5	3	4	5	4	3	5	4
1	3	2	3	6	1	2	1	1	3	4	4	3	3	3	3	3	2	1	2	2	3	3	3	2	2	3	2	2	2	3	1	2	2	3
2	3	2	3	6	1	2	2	1	2	1	1	1	3	1	1	5	1	2	1	1	2	5	3	5	4	3	4	3	3	4	4	5	4	4
2	4	3	5	3	3	2	1	3	2	1	2	1	2	1	1	1	5	5	4	3	5	5	5	3	5	5	4	5	5	4	5	4	3	4
2	3	2	3	6	3	2	1	1	3	1	1	1	2	2	1	2	1	2	1	3	2	5	5	4	4	3	5	4	4	4	3	3	5	3
2	4	3	3	2	1	1	1	1	2	1	1	3	1	2	2	3	2	2	3	2	2	5	4	5	5	4	4	4	4	4	5	5	5	4
2	3	2	5	3	1	2	1	1	2	1	2	1	2	1	1	1	2	3	1	3	1	1	5	5	5	5	4	4	5	4	5	5	3	3
2	3	3	4	4	3	4	4	4	3	3	2	2	1	1	2	2	1	1	5	3	1	4	5	1	4	5	5	4	5	4	3	2	2	2
2	3	3	4	3	1	3	1	3	3	1	2	3	1	2	3	3	3	3	1	1	1	5	3	5	3	5	1	5	5	5	3	3	3	3
2	4	3	4	2	2	2	1	2	3	1	3	2	1	3	2	3	2	1	1	1	3	3	5	5	4	4	5	5	4	5	2	3	5	4
2	2	3	4	1	1	2	2	1	1	1	3	1	2	1	1	1	2	2	2	1	2	5	4	5	4	5	4	4	5	4	4	5	4	5
2	1	2	3	6	3	5	3	1	5	1	5	1	4	4	5	5	1	4	4	4	3	2	1	5	2	2	2	1	2	2	5	3	5	5
1	2	2	3	2	2	2	1	2	1	1	3	1	2	1	1	1	5	4	4	5	3	5	5	5	3	3	5	3	4	3	3	3	3	3
2	5	2	4	1	5	4	4	3	2	2	1	1	1	2	1	2	2	1	2	2	3	4	3	5	5	4	5	1	4	5	2	2	2	3
2	3	3	4	4	1	1	3	2	3	1	2	1	1	3	2	1	1	2	3	1	1	4	5	5	5	4	4	5	4	4	5	5	5	4
2	3	1	5	5	1	2	1	1	1	2	1	1	1	2	1	2	2	2	3	2	3	4	5	4	5	5	5	4	5	5	1	3	1	1
1	3	2	4	3	4	4	4	1	4	3	4	4	5	4	5	5	4	4	5	4	4	1	2	2	2	1	2	2	1	1	1	2	3	1
1	5	3	3	4	2	3	1	3	5	4	5	5	5	3	5	5	1	1	3	2	1	3	4	5	3	4	4	5	4	4	4	4	4	5
2	4	3	3	3	4	4	3	4	2	2	3	1	2	1	1	1	1	2	5	1	1	4	5	3	3	4	5	5	4	5	3	4	4	4
2	3	2	4	3	2	1	1	2	2	1	2	1	2	1	1	1	2	1	2	2	2	4	5	4	5	1	4	5	4	4	5	5	5	5
2	3	3	3	5	4	4	2	4	2	4	2	4	2	3	3	3	4	1	5	4	4	3	2	2	2	2	3	2	5	2	4	5	4	4
2	3	3	6	5	1	2	1	1	3	1	1	1	2	3	2	1	1	2	2	1	2	5	5	4	5	3	5	4	4	4	1	1	1	3
2	4	3	3	2	4	1	5	4	3	4	3	4	3	4	5	4	2	1	1	2	2	5	4	5	4	1	4	4	5	4	3	3	1	1
2	2	4	4	1	4	5	5	5	3	1	3	3	1	1	2	2	3	3	4	4	4	3	1	2	3	3	5	2	2	1	1	3	1	3
2	2	3	5	5	3	3	3	4	2	4	2	4	2	4	2	4	1	2	1	3	1	3	3	3	3	3	3	3	3	3	5	3	5	5
2	5	4	3	3	2	2	1	3	4	5	4	4	4	4	5	3	2	1	2	2	1	4	3	5	4	4	5	5	4	5	1	3	1	1
